# Supplementary material for: MicroRNA-30a-3p Influences Milk Fat Metabolism by Targeting PTEN in Mammary Epithelial Cells of Sheep
Source: Animals (Basel). 2025 Apr 20;15(8):1180. doi: 10.3390/ani15081180 (PMC12023941; doi:10.3390/ani15081180)
Supplement: Supplementary file 1 [file animals-15-01180-s001.zip]

Archive with 1 entries (1 files):
- animals-3550710-supplementary.pdf
